# Supplementary material for: Impact of Cyanotoxin Ingestion on Liver Cancer Development Using an At-Risk Two-Staged Model of Mouse Hepatocarcinogenesis
Source: Toxins (Basel). 2022 Jul 14;14(7):484. doi: 10.3390/toxins14070484 (PMC9320861; doi:10.3390/toxins14070484)
Supplement: Supplementary file 1 [file toxins-14-00484-s001.zip]

Archive with 1 entries (1 files):
- toxins-1784688-supplementary.pdf
